# Supplementary material for: Dissecting the coordinated progression of cell states in spatial transcriptomics with CoPro
Source: bioRxiv. 2026 Apr 21:2026.04.17.719309. Preprint. [Version 1] doi: 10.64898/2026.04.17.719309 (PMC13131544; doi:10.64898/2026.04.17.719309)
Supplement: Supplement 1 [file media-1.xlsx]

## Sheet: S2 - Sim 2Types Naive
Round

## Sheet: S3 - Sim 3Types Prop
Proportion Index

## Sheet: S4 - Sim 2Types Orthogonal
Simulation

## Sheet: S5 - Colon Day0 Gene Weights
Gene

## Sheet: S6 - Colon Day3 Gene Weights
Gene

## Sheet: S7 - Colon Day9 LMM
Gene

## Sheet: S8 - Colon Day21 Gene Weights
Gene

## Sheet: S9 - Liver Healthy Gene Weights
Gene

## Sheet: S10 - Liver Endo Zonation
gene

## Sheet: S11 - Liver pathway annotation
Theme

[truncated: 2 more sheets: S12 - Kidney Tubular Markers, S13 - Kidney Vasc Markers]
